# Supplementary material for: LPS-Stressed Bovine Endometrial Cells upon Morulae in a Transwell Model of Embryo—Maternal Talk
Source: Animals (Basel). 2025 Dec 23;16(1):38. doi: 10.3390/ani16010038 (PMC12785123; doi:10.3390/ani16010038)
Supplement: Supplementary file 1 [file animals-16-00038-s001.zip]

Archive with 1 entries (1 files):
- animals-4044991-supplementary.pdf
